# Supplementary material for: The HIV 5′ Gag Region Displays a Specific Nucleotide Bias Regulating Viral Splicing and Infectivity
Source: Viruses. 2021 May 27;13(6):997. doi: 10.3390/v13060997 (PMC8227319; doi:10.3390/v13060997)
Supplement: Supplementary file 1 [file viruses-13-00997-s001.zip]

Archive with 1 entries (1 files):
- viruses-1222920-supplementary.pdf
